# Supplementary material for: Persistence and risk factors of occult hepatitis B virus infections among antiretroviral therapy-naïve people living with HIV in Botswana
Source: Front Microbiol. 2024 May 9;15:1342862. doi: 10.3389/fmicb.2024.1342862 (PMC11112038; doi:10.3389/fmicb.2024.1342862)
Supplement: Supplementary file 1 [file Data_Sheet_1.ZIP]

Archive with 15 entries (14 files):
- Figures_24012024-UPDATED/
- Figures_24012024-UPDATED/Supplementary Figure 3_24012024.tiff
- __MACOSX/Figures_24012024-UPDATED/._Supplementary Figure 3_24012024.tiff
- Figures_24012024-UPDATED/.DS_Store
- __MACOSX/Figures_24012024-UPDATED/._.DS_Store
- Figures_24012024-UPDATED/Figure 2_23012024.tiff
- __MACOSX/Figures_24012024-UPDATED/._Figure 2_23012024.tiff
- Figures_24012024-UPDATED/Figure 1B_24012024.tiff
- __MACOSX/Figures_24012024-UPDATED/._Figure 1B_24012024.tiff
- Figures_24012024-UPDATED/Supplementary figure 2_23012024.tiff
- __MACOSX/Figures_24012024-UPDATED/._Supplementary figure 2_23012024.tiff
- Figures_24012024-UPDATED/Figure 1A-Updated 24012024.tiff
- __MACOSX/Figures_24012024-UPDATED/._Figure 1A-Updated 24012024.tiff
- Figures_24012024-UPDATED/Supplementary figure 1_24012024.tiff
- __MACOSX/Figures_24012024-UPDATED/._Supplementary figure 1_24012024.tiff
